# Supplementary material for: The Genetic Diversity and Antimicrobial Resistance of Pyogenic Pathogens Isolated from Porcine Lymph Nodes
Source: Antibiotics (Basel). 2023 Jun 7;12(6):1026. doi: 10.3390/antibiotics12061026 (PMC10294850; doi:10.3390/antibiotics12061026)
Supplement: Supplementary file 1 [file antibiotics-12-01026-s001.zip]

Archive with 6 entries (6 files):
- Figure S1.jpg
- Figure S1.tif
- Table S1.pdf
- Table S2.pdf
- Table S3.pdf
- Figure S1.docx
